# Supplementary material for: MyoSight—semi-automated image analysis of skeletal muscle cross sections
Source: Skelet Muscle. 2020 Nov 16;10:33. doi: 10.1186/s13395-020-00250-5 (PMC7667765; doi:10.1186/s13395-020-00250-5)
Supplement: Supplementary file 1 — Additional file 1. Supplementary materials– 1. MyoSight Program. 2. Instruction Manual, Supplementary materials 3. Test image 1. Supplementary materials 4. Test image 2 [file 13395_2020_250_MOESM1_ESM.zip]

Archive with 3 entries (3 files):
- Supplementary Materials - MyoSight.ijm
- Supplementary Materials - Test_Image_1_WT Sol 20x.czi
- Supplementary Materials - Test_Image_2_MDX_Sol1_10x.czi
